# Supplementary material for: BEAPP: The Batch Electroencephalography Automated Processing Platform
Source: Front Neurosci. 2018 Aug 7;12:513. doi: 10.3389/fnins.2018.00513 (PMC6090769; doi:10.3389/fnins.2018.00513)
Supplement: Supplementary file 2 [file Presentation_1.zip]

Archive with 7 entries (6 files):
- BEAPP_Code_Figure3.m
- __MACOSX/
- __MACOSX/._BEAPP_Code_Figure3.m
- BEAPP_Code_Figure2.m
- __MACOSX/._BEAPP_Code_Figure2.m
- BEAPP_Code_Figure4.m
- __MACOSX/._BEAPP_Code_Figure4.m
