# Supplementary material for: BEAPP: The Batch Electroencephalography Automated Processing Platform
Source: Front Neurosci. 2018 Aug 7;12:513. doi: 10.3389/fnins.2018.00513 (PMC6090769; doi:10.3389/fnins.2018.00513)
Supplement: Supplementary file 2 [file Presentation_1.zip › BEAPP_Code_Figure3.m]

%% MATLAB code for BEAPP manuscript, figure 3

%This script plots the power spectrum for data run through a series of
%processing pipelines

%Before using this script, you will need to run the relevant analyses 
%described in the BEAPP manuscript, and insert the correct paths in the 
%"Set user inputs" section below.

%%
clear all; clc; clf; close all

%% Set user inputs
comp(1).FilePath = '/Volumes/ISP/Baseline/psd_Raw'; %PSD path 1 (Raw)
    comp(1).FileType = 'Raw   ';
comp(2).FilePath = '/Volumes/ISP/Baseline/psd_PREP'; %PSD path 2 (PREP)
    comp(2).FileType = 'PREP   ';
comp(3).FilePath = '/Volumes/ISP/Baseline/psd_filt'; %PSD path 3 (Filter)
    comp(3).FileType = 'Filt   ';
comp(4).FilePath = '/Volumes/ISP/Baseline/psd_HAPPE'; %PSD path 4 (HAPPE)
    comp(4).FileType = 'HAPPE   ';
comp(5).FilePath = '/Volumes/ISP/Baseline/psd_CSD'; %PSD path 5 (CSD)
    comp(5).FileType = 'CSD   ';
comp(6).FilePath = '/Volumes/ISP/Baseline/psd_REST'; %PSD path 6 (REST)
    comp(6).FileType = 'REST   ';
comp(7).FilePath = '/Volumes/ISP/Baseline/psd_MskArt'; %PSD path 7 (MskArt)
    comp(7).FileType = 'MskArt   ';
comp(8).FilePath = '/Volumes/ISP/Baseline/psd_RejPostSeg'; %PSD path 8 (RejPostSeg)
    comp(8).FileType = 'RejPostSeg   ';


%%
fsize = 18; %Set FontSize

%Decide which frequencies to include
minFreq = 0;
maxFreq = 100;

%Set colors
Colors(1,1:3) = [0   0   0  ]; %Black
Colors(2,1:3) = [1   0   0  ]; %Red
Colors(3,1:3) = [0   1   0  ]; %Bright green
Colors(4,1:3) = [0   0   1  ]; %Blue 
Colors(5,1:3) = [1  0    1  ]; %Magenta
Colors(6,1:3) = [1   0.5 0  ]; %Orange
Colors(7,1:3) = [0   0.5 1  ]; %Light blue
Colors(8,1:3) = [0.5 0   1  ]; %Purple
Colors(9,1:3) = [0.5 0.5 0  ]; %Ugly green
Colors(10,1:3) =[0   0.5 0.5]; %Teal
Colors(11,1:3) = [1   1   0  ]; %Yellow

cd(comp(1).FilePath); %Create file listing based on comp1
listing=dir('*.mat');

figure(1)

for i = 1:size(listing,1)
    i
    for j = 1:size(comp,2)
        load(strcat(comp(j).FilePath,filesep,listing(i).name));
    
    %Prepare frequencies for plotting
    f = f{1,1};
    freq_inc = find(f>=minFreq & f<=maxFreq);
    x = log10(f(freq_inc));
    %x = f(freq_inc);
    
    %Prepare EEG for plotting
    comp(j).SegN(i) = size(eeg_wfp{1,1},3);
    %eeg_wfp_mean_all = mean(eeg_wfp{1,1},3); %No log
    eeg_wfp_mean_all = log10(mean(eeg_wfp{1,1},3)); %Log10
    thisEEG = eeg_wfp_mean_all(:,freq_inc); %Only include frequencies of interest
    thisEEG(~isfinite(thisEEG))=NaN; %To handle row 129, which is infinity when no avg ref
    
    %Plot
    subplot(2,5,i);
    %keyboard
    plot(x,nanmean(thisEEG,1),'Color',Colors(j,:),'DisplayName',comp(j).FileType); 
    hold on;
     if j == size(comp,2)
        title({listing(i).name});
        xlabel('Frequency (Hz)','FontSize',fsize);
        ylabel('Log10(Power)','FontSize',fsize);
          axis([0,2,-3.2,4.2]);
         xAxNum = log10([  2   10   20   60   100]);
         xAxName =       {'2','10','20','60','100'};
         ax = gca;
         set(gca,'FontSize',fsize)
        ax.XTick = xAxNum;
        ax.XTickLabel = xAxName;
     end
     
     
    hold on;
    end
end

subplot1 = subplot(2,5,1);
legend1 = legend(subplot1,'show');
set(legend1,'Position',[0.3 0.95 0.32 0.03],'Orientation','horizontal')
