# Supplementary material for: BEAPP: The Batch Electroencephalography Automated Processing Platform
Source: Front Neurosci. 2018 Aug 7;12:513. doi: 10.3389/fnins.2018.00513 (PMC6090769; doi:10.3389/fnins.2018.00513)
Supplement: Supplementary file 2 [file Presentation_1.zip › BEAPP_Code_Figure2.m]

%% MATLAB code for BEAPP manuscript, figure 2

%This script makes 2 figures (2A and 2B)

%Figure 1 (2A in the manuscript) plots an example of removed and useable segments 
%when segmenting first, then identifying unuseable segments (RejPostSeg)

%Figure 2 (2B in the manuscript) plots an example of removed and useable segments 
%when identifying unuseable segments first, then segmenting (MskArt)

%Before running this script, you will need to run the "RejPostSeg" and
%"MskArt" analyses described in the BEAPP manuscript, and insert the 
%relevant file paths in the "Set user inputs" section below.

%% Set user inputs

%Path for BEAPP functions
addpath('/Volumes/beapp/functions');
%Path for Detrended file
load('/Volumes/ISP/Baseline/detrend_MskArt/baselineEEG08.mat');
%Path for Segmented file: Segment, then reject high-amplitude segments (RejPostSeg)
msk2 = '/Volumes/ISP/Baseline/segment_RejPostSeg/baselineEEG08.mat';
%Path for Segmented file: Identify high amplitude, then segment (MskArt)
msk1 = '/Volumes/ISP/Baseline/segment_MskArt/baselineEEG08.mat';

%% Figure settings
sp = 100; %Set space between channels when plotting
samp =  53*250: 63*250; %size(eeg{1,1},2); %EEG samples to plot
grp_proc_info_in.art_thresh = 100; %set artifact threshold; should match what you used when you ran the data

% 10-20s and any that impact mask
ch =  [9,11,22,24,33,36,45,52,58,62,70,83,92,96,104,108,122,124];%Vector of electrodes to plot (default is all of them)
[bad_chan_list,bad_samp_list]= find(abs(eeg{1}(:,samp))>=grp_proc_info_in.art_thresh);
ch = sort(unique([ch bad_chan_list']));

bcolor = [1 0.8 0.8]; %Set color for bad segments (default is light red)
gcolor = [0.8 0.8 1]; %Set color for segments to be used (default is light blue)
ecolor = 'b'; %Set color for lines demarcating segments
bad_line_color = [ 0.8510 0    0.1020];
fsize = 12; %Font size

grp_proc_info_in.win_size_in_secs = 1; %set size of segments (in seconds); should match what you used when you ran the data
curr_epoch = 1; %set epoch

Zch = 11; %Set which channel to zoom in on
Zsamp = 11500:11750; %Set EEG samples to plot for zoomed figure

ylims = [0 0 sp*(1+size(ch,2)) sp*(1+size(ch,2))];
hold on;

%% Figure 1: Segment then reject (RejPostSeg)
%This figure plots an example of removed and useable segments 
%when segmenting first, then identifying unuseable segments (RejPostSeg)

%Delineate where segments will go, and determine which are useable
figure(1)
load(msk2);

nsegs = size(eeg_msk{1,1},2)/(file_proc_info.beapp_srate*grp_proc_info_in.win_size_in_secs);

    for curr_window=1:nsegs
        %Segment first (determine where segment starts and ends)
        window_idxs=(1:file_proc_info.beapp_srate*grp_proc_info_in.win_size_in_secs)... %(1:250) + (250*(curr_window-1))
            +(file_proc_info.beapp_srate*grp_proc_info_in.win_size_in_secs)*(curr_window-1);

        x1tmp = window_idxs(1);   %1,   250, 500, etc
        x2tmp = window_idxs(end); %250, 500, 750, etc

        %Determine if the segment has any amplitudes above threshold
        if max(max(abs(eeg{1,1}(:,window_idxs)))) > grp_proc_info_in.art_thresh
            pcolor = bcolor;
        else
            pcolor = gcolor;
        end
        
        %Plot the segment, with color indicating whether it contains
        %above-threshold tracings
        patch([x1tmp x2tmp x2tmp x1tmp],ylims,pcolor,'EdgeColor',ecolor);

        clear tmp_wind_out window_idxs wind_out x1tmp x2tmp curr_window;
    end
    
  eeg_pieces_above_thr = abs(eeg{1})>= grp_proc_info_in.art_thresh;
% Plot the eeg again (on top of the patches)
for i = 1:size(ch,2)
    plot(samp,eeg{1,1}(ch(i),samp)+(i*sp),'k'); hold on;
    good_sample_xs_post_seg = find( eeg_pieces_above_thr(ch(i),samp)==0);
    only_bad_data_post_seg = eeg{1}(ch(i),samp);
    only_bad_data_post_seg(good_sample_xs_post_seg)=deal(NaN);
    plot(samp,only_bad_data_post_seg+(i*sp),'Color',bad_line_color ,'LineWidth',2); hold on;
    
    
    refline(0,(i*sp)); %Plot zero point of each channel
    hold on;
end

% Set plot title
plotTitle = {'RejPostSeg'};
title(plotTitle);


clear eeg_msk eeg_w file_proc_info ax good_data grouped_good_data i jnum plotTitle pot_good_windows segment_num

%% Figure 2: Reject then segment
%This figure plots an example of removed and useable segments 
%when identifying unuseable segments first, then segmenting (MskArt)

load(msk1);
figure(2);
    
%Plot patches where EEG is unuseable
ylims = [0 0 sp*(1+size(ch,2)) sp*(1+size(ch,2))];

%Plot patches where eeg_msk indicates that EEG data is bad
for j = 1:size(eeg_msk{1,1},2)
    if eeg_msk{1,1}(j) == 1
        patch([j j+1 j+1 j],ylims,bcolor,'LineStyle','none');
        hold on;
    end
end

% Now delineate where segments will go
    good_data_all=find(eeg_msk{curr_epoch}==0);
    grouped_good_data=group(good_data_all);
    clear tmpf1;

    %check if there is a long enough period of good data to use for
    %analysis
    segment_num=1;
    for jnum=1:length(grouped_good_data)
        good_data=grouped_good_data{jnum};
        if length(good_data)>=file_proc_info.beapp_win_size_in_samps

            %confirm that there are at least nsecs of data available
            pot_good_windows=floor(length(good_data)/(file_proc_info.beapp_srate*grp_proc_info_in.win_size_in_secs));

            if pot_good_windows>0

                %loop through each of the possible analysis windows and add
                %them to eeg_w a three dimensional EEG
                for curr_window=1:pot_good_windows
                    window_idxs=(1:file_proc_info.beapp_srate*grp_proc_info_in.win_size_in_secs)...
                        +(file_proc_info.beapp_srate*grp_proc_info_in.win_size_in_secs)*(curr_window-1);
                    x1tmp = good_data(window_idxs(1));
                    x2tmp = good_data(window_idxs(end));
                    patch([x1tmp x2tmp x2tmp x1tmp],ylims,gcolor,'EdgeColor',ecolor);
                    segment_num=segment_num+1;

                    clear tmp_wind_out window_idxs wind_out x1tmp x2tmp 
                end
                clear curr_window;
            else
                tmp_eeg_w =[];
            end
        end
        clear good_data
    end    

eeg_msk_all_chans = beapp_detect_eeg_art(eeg{1},file_proc_info.beapp_srate,...
    grp_proc_info_in.art_thresh, file_proc_info.beapp_win_size_in_samps);


% Plot the eeg again (on top of the patches)
for i = 1:size(ch,2)
    plot(samp,eeg{1,1}(ch(i),samp)+(i*sp),'k'); hold on;
    good_sample_xs = find( eeg_msk_all_chans(ch(i),samp)==0);
    only_bad_data = eeg{1}(ch(i),samp);
    only_bad_data(good_sample_xs)=deal(NaN);
    plot(samp,only_bad_data+(i*sp),'Color',bad_line_color ,'LineWidth',2); hold on;
    
    refline(0,(i*sp)); %Plot zero point of each channel
    hold on;
end

% Set plot title
plotTitle = {'MskArt'};
title(plotTitle);


%% Set axes
for f = 1:2
    figure(f)
        ax = gca;
        axis([samp(1) samp(end) ylims(1) ylims(end)])
        set(gca,'FontSize',fsize)

        %X axis
        srate = file_proc_info.beapp_srate;
        xAxNum = (samp(1):srate:samp(end));
        xAxName =cell(1,size(xAxNum,2));
            for t = 1:size(xAxNum,2)
            xAxName(t) = {num2str((xAxNum(t)-xAxNum(1))/srate)}; 
            end
        ax.XTick = xAxNum;
        ax.XTickLabel = xAxName;
        xlabel('Seconds')

        %Y axis
        yAxNum = sp:sp:sp*(size(ch,2));
        yAxName =cell(1,size(yAxNum,2));
         yAxNum = sp:sp:sp*(size(ch,2));
        yAxName =cell(1,size(yAxNum,2));
            for t = 1:size(yAxNum,2)
                yAxName(t) = {num2str(ch(t))};
            end           
        ax.YTick = yAxNum;         
        ax.YTick = yAxNum;
        ax.YTickLabel = yAxName;
        ylabel('Channel')
end
