# Supplementary material for: BEAPP: The Batch Electroencephalography Automated Processing Platform
Source: Front Neurosci. 2018 Aug 7;12:513. doi: 10.3389/fnins.2018.00513 (PMC6090769; doi:10.3389/fnins.2018.00513)
Supplement: Supplementary file 2 [file Presentation_1.zip › BEAPP_Code_Figure4.m]

%% MATLAB code for BEAPP manuscript, figure 4
%This code plots ITPC 

%Before running this script, you will need to run the "ITPC" analysis 
%described in the BEAPP manuscript, and insert the relevant file paths
%in the "Set user inputs" section below.

clear all
close all

%% Set user inputs
%BEAPP output file locations
dirITPC = '/Volumes/ISP/Auditory/itpc_ITPC';
dirSEG = '/Volumes/ISP/Auditory/segment_ITPC';
dirOUT = '/Volumes/ISP/Auditory/out_ITPC';
fileOUT = 'Run_Report_Variables_and_Settings_ITPC.mat'

%% Figure settings
%Where to look for maximums
ChLim64 = [8 12 13 15 2 3 61 62 9 16 17 21 53 54 57 58]; %Defaults include frontocentral channels in 64-channel net
ChLim128 = [19 23 24 33 3 4 122 124 13 16 28 41 103 104 112 117]; %Defaults include frontocentral channels in 128-channel net
fLim = [10  13];
tLim = [100 300]; %P150 in early childhood often occurs after 150 msec

%Frequencies to plot
fLimPlot = [1 20];

%Choose condition to analyze
stim = 1; % 1=Standard; 2=Native; 3=NonNative

fsize = 18; %Set FontSize

%Subplot height
Ht = 2;
Wd = 5;


%% Make ITPC plots
cd(dirOUT);
load(fileOUT)
minT = 1000*grp_proc_info.evt_seg_win_start;
maxT = 1000*grp_proc_info.evt_seg_win_end;
clear grp_proc_info

%Create a list of files with ITPC data
cd(dirITPC)
listing = dir('*.mat');
eegnum = length(listing);

output = {};
output{1,1} = 'FileName';
output{1,2} = 'n_Trials';
output{1,3} = 'Ch_MaxITPC';
output{1,4} = 'MaxITPC';

%Load the file of interest
for i=1:eegnum
       
        
        %Load the file 
        listing(i).name
        fileseg = fullfile(cd(dirSEG),listing(i).name);
        load(fileseg)
        fileitpc=fullfile(cd(dirITPC),listing(i).name);
        load(fileitpc);
        
        output{i+1,1} = listing(i).name; %Filename
        output{i+1,2} = size(eeg_w{stim,1},3); %Number of trials
             
        %Identify limits for max ITPC
        if size(eeg_itc{stim,1},1) == 65
            Ch = ChLim64;
        elseif size(eeg_itc{stim,1},1) == 129
            Ch = ChLim128;
        end
%         Ch = [1:1:size(eeg_itc{1,1},1)];
        Freq = find(f{stim,1} > fLim(1)  & f{stim,1} < fLim(2)); %Find frequencies to search for max ITPC
        FreqPlot = find(f{stim,1} > fLimPlot(1)  & f{stim,1} < fLimPlot(2)); %Find frequencies to plot
        Time = find(t{stim,1} > tLim(1) & t{stim,1} < tLim(2));%Find times to search for max ITPC
        
        %Find Max ITPC in this limited matrix
        lim = squeeze(abs(eeg_itc{stim,1}(Ch,Freq,Time)));
        [max_val] = max(lim(:));
        [x y] = ind2sub(size(lim),find(lim==max_val));

        ChMax = Ch(x);
        FreqMax = Freq; %Will need to change this if using multiple frequencies
        TimeMax = Time(y);
        
        output{i+1,3} = ChMax; %Channel with max ITPC
        output{i+1,4} = max_val; %Max ITPC
       
        
        %Plot ITPC (Time x Freq x ITPC)
        %Focus on max channel only
        figure(1)
        a = subplot(Ht,Wd,i);
        surf(t{stim,1},f{stim,1}(1,FreqPlot),squeeze(abs(eeg_itc{stim,1}(ChMax,FreqPlot,:))),'edgecolor','none');
        view(2);
        hold on;

        %Set axes, titles, etc
        axis([minT maxT 0 20]);
        xlabel('Time (msec)','FontSize',fsize);
        ylabel('Frequency','FontSize',fsize);
        colormap jet  
        caxis([0 0.3]);
        ax = gca;
         set(gca,'FontSize',fsize)
        title(listing(i).name);
    
    clearvars -except ChLim64 ChLim128 fLim tLim listing eegnum filelist Ht Wd output dirITPC dirSEG stim fLimPlot minT maxT Freq fsize
    
end

hp4 = get(subplot(Ht,Wd,Ht*Wd),'Position')
colorbar('Position', [hp4(1)+0.15  hp4(2)  0.01  2.4*hp4(4)])


clearvars -except output
